# Supplementary material for: Depression as a Cardiovascular Risk Marker in Pregnancy: Hypertensive and Arrhythmic Maternal Outcomes in a Retrospective Matched Cohort
Source: J Clin Med. 2026 May 22;15(11):3995. doi: 10.3390/jcm15113995 (PMC13257694; doi:10.3390/jcm15113995)
Supplement: Supplementary file 1 [file jcm-15-03995-s001.zip]

Archive with 1 entries (1 files):
- jcm-4310541-supplementary.pdf
